# Supplementary material for: Prediction of Overall Disease Burden in (y)pN1 Breast Cancer Using Knowledge-Based Machine Learning Model
Source: Cancers (Basel). 2024 Apr 13;16(8):1494. doi: 10.3390/cancers16081494 (PMC11048634; doi:10.3390/cancers16081494)
Supplement: Supplementary file 1 [file cancers-16-01494-s001.zip]

Archive with 1 entries (1 files):
- cancers-2928756-supplementary.pdf
